# Supplementary material for: Genome-wide identification and in-silico expression analysis of carotenoid cleavage oxygenases gene family in Oryza sativa (rice) in response to abiotic stress
Source: Front Plant Sci. 2023 Oct 25;14:1269995. doi: 10.3389/fpls.2023.1269995 (PMC10634354; doi:10.3389/fpls.2023.1269995)
Supplement: Supplementary file 2 [file Table_1.xlsx]

## Sheet: Table 1S
Cis-Element	Cis-Sequence	Target Sequence	Start Position	End Position	Direction	Functions
GA-motif	ATAGATAA	8	12	20	+	part of a light responsive element
ERE	ATTTTAAA	8	43	51	-	binding of estrogen receptor proteins to regulate gene expression in response to estrogen signaling.
CAAT-box	CCAAT	5	46	51	+	common cis-acting element in promoter and enhancer regions
box S	AGCCACC	7	50	57	-	associated with light stress
GATA-motif	AAGGATAAGG	9	71	80	+	part of a light responsive element
GARE-motif	TCTGTTG	7	72	79	-	gibberellin-responsive element
chs-CMA1a	TTACTTAA	8	82	90	-	part of a light responsive element
HD-Zip 3	GTAAT(G/C)ATTAC	9.5	86	95.5	+	protein binding site
MBS	CAACTG	6	90	96	+	MYB binding site involved in drought-inducibility
G-box	CACGTC	6	105	111	+	cis-acting regulatory element involved in light responsiveness
ABRE	ACGTG	5	105	110	-	cis-acting element involved in the abscisic acid responsiveness
MYB-like sequence	TAACCA	6	108	114	+	transcription binding site, which is drought and low oxygen induced element
Sp1	GGGCGG	6	120	126	+	light responsive element
I-box	TGATAATGT	9	120	129	-	part of a light responsive element
MYC	CATTTG	6	130	136	-	transcription element and has a role in jasmonic and abscisic acid signaling
ATCT-motif	AATCTAATCC	10	189	199	+	part of a conserved DNA module involved in light responsiveness
TCA-element	TCAGAAGAGG	9	196	205	+	cis-acting element involved in salicylic acid responsiveness
O2-site	GATGATGTGG	9	204	213	-	cis-acting regulatory element involved in zein metabolism regulation
E2Fb	TTTGCCGC	8	229	237	+	cell cycle regulation and is involved in controlling the expression of genes necessary for cell division.
TATA-box	TATA	4	248	252	+	core promoter element around -30 of transcription start
chs-CMA2a	TCACTTGA	8	281	289	-	part of a light responsive element
CCGTCC motif	CCGTCC	6	297	303	+	involved in cellular development
CCGTCC-box	CCGTCC	6	297	303	+	involved in cellular development
A-box	CCGTCC	6	297	303	+	cis-acting regulatory element
GC-motif	CCCCCG	6	315	321	+	enhancer-like element involved in anoxic specific inducibility
LTR	CCGAAA	6	359	365	+	cis-acting element involved in low-temperature responsiveness
ATC-motif	AGTAATCT	8	365	373	-	part of a conserved DNA module involved in light responsiveness
CARE	CAACTCAC	8	369	377	+	involved in plant defense response
AAGAA-motif	GAAAGAA	7	371	378	-	modulation of gene expression through interactions with specific transcription factors or RNA-binding proteins.
3-AF1 binding site	TAAGAGAGGAA	10	385	395	+	light responsive element
F-box	CTATTCTCATT	10	391	401	+	involved in cellular development
3-AF3 binding site	CACTATCTAAC	10	z	408	-	part of a conserved DNA module array (CMA3)
TCA	TCATCTTCAT	9	418	427	+	regulate gene expression.
Box II	CCACGTGGC	9	440	449	-	part of a light responsive element
ABRE2	CCACGTGG	8	441	449	+	hormonal regulation abscisic acid
circadian	CAAAGATATC	9	445	454	-	cis-acting regulatory element involved in circadian control
TC-rich repeats	ATTCTCTAAC	9	457	466	+	cis-acting element involved in defense and stress responsiveness
AT~TATA-box	TATATAAA	8	471	479	-	facilitating the binding of the TATA-binding protein (TBP) and the assembly
C-box	ACGAGCACCGCC	11	487	498	-	cis-acting regulatory element involved in light responsiveness
CGTCA-motif	CGTCA	5	501	506	+	cis-acting regulatory element involved in the MeJA-responsiveness
TGACG-motif	TGACG	5	501	506	-	cis-acting regulatory element involved in the MeJA-responsiveness
as-1	TGACG	5	501	506	-	response to various environmental stress factors, such as pathogen attack or hormonal signals,
MYB	CAACAG	6	535	541	+	transcription binding site, which is drought and low oxygen induced element
Myb-binding site	CAACAG	6	535	541	+	transcription binding site, which is drought and low oxygen induced element
ARE	AAACCA	6	543	549	+	cis-acting regulatory element essential for the anaerobic induction
TCT-motif	TCTTAC	6	565	571	+	part of a light responsive element
AC-I	(T/C)C(T/C)(C/T)ACC(T/C)ACC	8.5	588	596.5	+	involved in cellular development
W box	TTGACC	6	603	609	+	ROS production
ACTCATCCT sequence	ACTCATCCT	9	610	619	+	regulatory proteins to modulate gene expression
AP-1	TGAGTTAG	8	632	640	+	including growth factors and stress signals, influencing processes like cell proliferation, differentiation,
ABRE4	CACGTA	6	652	658	-	hormonal regulation abscisic acid
ABRE3a	TACGTG	6	652	658	+	hormonal regulation abscisic acid
TGA-element	AACGAC	6	665	671	-	auxin-responsive element
CTAG-motif	ACTAGCAGAA	9	666	675	+	regulatory proteins, contributing to the regulation of gene expression in various biological contexts.
AE-box	AGAAACTT	8	672	680	+	part of a module for light response
STRE	AGGGG	5	690	695	-	stress-responsive genes, where it interacts with transcription factors
P-box	CCTTTTG	7	691	698	+	gibberellin-responsive element
RY-element	CATGCATG	8	718	726	-	cis-acting regulatory element involved in seed-specific regulation
WUN-motif	TAATTACTC	9	723	732	+	associated with stress-responsive genes,
CAT-box	GCCACT	6	738	744	-	cis-acting regulatory element related to meristem expression
Box 4	ATTAAT	6	757	763	-	part of a conserved DNA module involved in light responsiveness
AuxRR-core	GGTCCAT	7	796	803	-	cis-acting regulatory element involved in auxin responsiveness
TCCC-motif	TCTCCCT	7	821	828	-	part of a light responsive element
DRE core	GCCGAC	6	832	838	+	associated with light stress
WRE3	CCACCT	6	879	885	-	associated with stress-responsive
GT1-motif	GGTTAAT	7	886	893	+	light responsive element
motif I	gGTACGTGGCG	10	900	910	+	cis-acting regulatory element root specific
MYB recognition site	CCGTTG	6	953	959	-	transcription binding site, which is drought and low oxygen induced element
CCAAT-box	CAACGG	6	953	959	+	MYBHv1 binding site
LAMP-element	CTTTATCA	8	967	975	+	part of a light responsive element

## Sheet: Table 2S
Query	Hit type	PSSM-ID	From	To	E-Value	Bitscore	Accession	Short name	Superfamily
OsCCD1	superfamily	447891	34	243	9.63e-55	184.903	cl10080	RPE65 superfamily	-
OsCCDL2	specific	427114	84	571	6.41e-134	397.745	pfam03055	RPE65	cl10080
OsCCDL3	specific	427114	37	471	1.84e-100	308.379	pfam03055	RPE65	cl10080
OsNCED4	superfamily	447891	1	173	3.58e-84	258.862	cl10080	RPE65 superfamily	-
OsCCD5	specific	215523	1	609	0	1126.42	PLN02969	PLN02969	cl10080
OsNCED6	specific	215145	43	582	0	1070.86	PLN02258	PLN02258	cl10080
OsCCD7	specific	427114	71	548	1.02e-113	344.973	pfam03055	RPE65	cl10080
OsCCD8	specific	427114	71	503	1.95e-92	288.734	pfam03055	RPE65	cl10080
OsCCD9	specific	427114	85	550	2.55e-110	344.203	pfam03055	RPE65	cl10080
	specific	238825	609	778	8.37e-67	219.389	cd01647	RT_LTR	cl02808
OsNCED10	specific	215145	5	608	0	1144.05	PLN02258	PLN02258	cl10080
OsCCD11	superfamily	447891	144	636	1.61e-167	491.137	cl10080	RPE65 superfamily	-
OsCCDL12	specific	427114	89	541	2.25e-109	333.802	pfam03055	RPE65	cl10080
OsCCD13	specific	215271	1	547	0	1109.17	PLN02491	PLN02491	cl10080
OsCCD14	specific	215271	1	540	0	1118.41	PLN02491	PLN02491	cl10080
OsCCD15	superfamily	447891	65	575	4.68e-153	451.847	cl10080	RPE65 superfamily	-
OsNCED16	specific	215145	6	613	0	1092.05	PLN02258	PLN02258	cl10080

## Sheet: Table 3S
Motif	Sequence	Alphabet	Name
1	VDIKLPQPTMLHDFAITENYAIVPDMPLVFKPKEMLRGGS	A	Alanine
2	LSGRNLEFGVINPAYLGRKNRYAY	C	Cysteine
3	CFHLINAWEE	D	Aspartic acid
4	IDAKSPELEPVAKVQLPSRVPYGFHGTFI	E	Glutamic acid
5	VGKGVANTSLIYHAGRLLALSEDDLPYEV	F	Phenylalanine
6	GHHLFDGDGMLHAVRFRGGRA	G	Glycine
7	LKLPMTAHPKVDPVSGELFAFGYBVVPPF	H	Histidine
8	AKFDYGEGRFGGEPFFVPRPGATDGBEG	I	Isoleucine
9	FLNGVYIRNGPNPLF	K	Lysine
10	SYASRYVZTERLRQERARGRP	L	Leucine
11	EKYARFGVLPRYAKDDSEMRW	M	Methionine
12	RVPALPSTADPMVKLSGNFAPVDEIPP	N	Asparagine
13	GVAEPWPKVSGFAKLDLEE	P	Proline
14	RVMCLTETTKSSVLIDPDTLETVGRFRYTDRLGGMVQSAHPIVTDTEFLT	Q	Glutamine
15	FRSVLYEIRLNLRTGAVSRRA	R	Arginine
16	YVVCFVHDEATGTSE	S	Serine
17	CCEHYGDPAIIETLVLSRLRLLRGKDVLPNARVGRFRIPLDGSPFGELET	T	Threonine
18	PKAIGELHGHSGIARLQLFYARAKCGVLD	V	Valine
19	DGDLZTLGRYDFDGR	W	Tryptophan
20	LKYFYFDPAGTKSAD	Y	Tyrosine

## Sheet: Table 4S
miRNA_Acc.	Target_Acc.	Expectation	UPE$	miRNA_start	miRNA_end	Target_start	Target_end	miRNA_aligned_fragment	alignment	Target_aligned_fragment	Inhibition	Target_Desc.	Multiplicity
Osa-miRN2305	OsCCDL2	2.5	-1	1	21	581	601	UAGGGACAGAGGCCAUGGGAU	:.::: ::::::::.:.::	UGCUCAUCGCCUCUGUUCUUA	Cleavage		1
Osa-miR169n	OsCCDL12	4	-1	1	21	801	821	UAGCCAAGAAUGACUUGCCUA	:: :::::::.::::.:	AGAGCUAGUCAUUUUUGGUUC	Cleavage		1
Osa-miR169o	OsCCDL12	4	-1	1	21	801	821	UAGCCAAGAAUGACUUGCCUA	:: :::::::.::::.:	AGAGCUAGUCAUUUUUGGUUC	Cleavage		1
Osa-miR1846a	OsCCD11	4	-1	1	24	333	356	AGUGAGGAGGCCGGGGCCGCUGGA	: ::::: .::::: :.::.::	CGCCGCGGCGUCGGCCGCUUCGCU	Cleavage		1
Osa-miR1846c	OsCCD11	4	-1	1	21	336	356	AGUGAGGAGGCCGGGGCCGCU	::::: .::::: :.::.::	CGCGGCGUCGGCCGCUUCGCU	Cleavage		1
Osa-miR1846f	OsCCD11	4	-1	1	20	337	356	AGUGAGGAGGCCGGGGCCGC	::::: .::::: :.::.::	GCGGCGUCGGCCGCUUCGCU	Cleavage		1
Osa-miR1846h	OsCCD11	4	-1	1	20	337	356	AGUGAGGAGGCCGGGGCCGC	::::: .::::: :.::.::	GCGGCGUCGGCCGCUUCGCU	Cleavage		1
Osa-miR444c	OsCCD8	4	-1	1	21	1252	1272	UGUUGUCUCAAGCUUGCUGCC	:.::.: ::::::::..:.	UUCGGCGAACUUGAGACGGCG	Cleavage		1
Osa-miR444c	OsCCD7	4	-1	1	21	1252	1272	UGUUGUCUCAAGCUUGCUGCC	:.::.: ::::::::..:.	UUCGGCGAACUUGAGACGGCG	Cleavage		1
Osa-miR444c	OsCCD9	4	-1	1	21	1297	1317	UGUUGUCUCAAGCUUGCUGCC	:.::.:::: :::::..:.	UUCGGCGAGCUGGAGACGGCG	Translation		1
Osa-miR5486	OsCCD5	4	-1	1	21	1679	1699	AGGGGCUUGCAUAUUCUACCA	: :::::.::::::. :.::	UUGUAGAGUAUGCAGUCUCCA	Cleavage		1
Osa-miR5802	OsCCDL12	4	-1	1	24	440	463	AUGGACUGUACUUUGUAAAGCGGA	::. ::: :::::: :::::.::	UCUACUUCACAAAGAACAGUUCAG	Translation		1
Osa-miR5809a	OsNCED6	4	-1	1	21	1631	1651	ACUCGUCGCCGGCGACCACAG	:::: ::::::: .::::	UGGUGGACGCCGGCAGCGAGG	Cleavage		2
Osa-miRN2268a	OsCCD11	4	-1	1	21	1564	1583	CCGCCGACGCCGACAGGAGCU	.::: :: ::::::::::::	GGCUACU-UCGGCGUCGGCGA	Cleavage		1
Osa-miRN2268b	OsCCD11	4	-1	1	21	1564	1583	CCGCCGACGCCGACAGGAGCU	.::: :: ::::::::::::	GGCUACU-UCGGCGUCGGCGA	Cleavage		1
Osa-miRN2370	OsNCED16	4	-1	1	21	1176	1196	UUGGGGAACGCGCCGAUCGUC	: ::::::.: :::::::	GCGGUUCGGCGUGCUCCCCAA	Cleavage		1
Osa-miR1430	OsCCDL12	4.5	-1	1	23	799	821	UAGCCAAGAAUGGCUUGCCUAUC	:. . :: ::.::::.::::.:	GGAGAGCUAGUCAUUUUUGGUUC	Cleavage		1
Osa-miR164a	OsCCD11	4.5	-1	1	21	1097	1117	UGGAGAAGCAGGGCACGUGCA	:::::::: :::::::.	CCGACGUGCCCAUCUUCUCCG	Translation		1
Osa-miR164b	OsCCD11	4.5	-1	1	21	1097	1117	UGGAGAAGCAGGGCACGUGCA	:::::::: :::::::.	CCGACGUGCCCAUCUUCUCCG	Translation		1
Osa-miR164d	OsCCD11	4.5	-1	1	20	1098	1117	UGGAGAAGCAGGGCACGUGC	:::::::: :::::::.	CGACGUGCCCAUCUUCUCCG	Translation		1
Osa-miR164e	OsCCD11	4.5	-1	1	21	1097	1117	UGGAGAAGCAGGGCACGUGAG	:::::::: :::::::.	CCGACGUGCCCAUCUUCUCCG	Translation		1
Osa-miR164f	OsCCD11	4.5	-1	1	21	1097	1117	UGGAGAAGCAGGGCACGUGCA	:::::::: :::::::.	CCGACGUGCCCAUCUUCUCCG	Translation		1
Osa-miR169b	OsCCDL12	4.5	-1	1	21	801	821	CAGCCAAGGAUGACUUGCCGG	:: ::::::..::::.:	AGAGCUAGUCAUUUUUGGUUC	Cleavage		1
Osa-miR169c	OsCCDL12	4.5	-1	1	21	801	821	CAGCCAAGGAUGACUUGCCGG	:: ::::::..::::.:	AGAGCUAGUCAUUUUUGGUUC	Cleavage		1
Osa-miR169e	OsCCDL12	4.5	-1	1	21	801	821	UAGCCAAGGAUGACUUGCCGG	:: ::::::..::::.:	AGAGCUAGUCAUUUUUGGUUC	Cleavage		1
Osa-miR169f	OsCCDL12	4.5	-1	1	20	802	821	UAGCCAAGGAUGACUUGCCU	:: ::::::..::::.:	GAGCUAGUCAUUUUUGGUUC	Cleavage		1
Osa-miR169g	OsCCDL12	4.5	-1	1	21	801	821	UAGCCAAGGAUGACUUGCCUA	:: ::::::..::::.:	AGAGCUAGUCAUUUUUGGUUC	Cleavage		1
Osa-miR169h	OsCCDL12	4.5	-1	1	21	801	821	UAGCCAAGGAUGACUUGCCUG	:: ::::::..::::.:	AGAGCUAGUCAUUUUUGGUUC	Cleavage		1
Osa-miR169i	OsCCDL12	4.5	-1	1	21	801	821	UAGCCAAGGAUGACUUGCCUG	:: ::::::..::::.:	AGAGCUAGUCAUUUUUGGUUC	Cleavage		1
Osa-miR169j	OsCCDL12	4.5	-1	1	21	801	821	UAGCCAAGGAUGACUUGCCUG	:: ::::::..::::.:	AGAGCUAGUCAUUUUUGGUUC	Cleavage		1
Osa-miR169k	OsCCDL12	4.5	-1	1	21	801	821	UAGCCAAGGAUGACUUGCCUG	:: ::::::..::::.:	AGAGCUAGUCAUUUUUGGUUC	Cleavage		1
Osa-miR169l	OsCCDL12	4.5	-1	1	21	801	821	UAGCCAAGGAUGACUUGCCUG	:: ::::::..::::.:	AGAGCUAGUCAUUUUUGGUUC	Cleavage		1
Osa-miR169m	OsCCDL12	4.5	-1	1	21	801	821	UAGCCAAGGAUGACUUGCCUG	:: ::::::..::::.:	AGAGCUAGUCAUUUUUGGUUC	Cleavage		1
Osa-miR169p	OsCCDL12	4.5	-1	1	21	801	821	CAGCCAAGGAUGACUUGCCGG	:: ::::::..::::.:	AGAGCUAGUCAUUUUUGGUUC	Cleavage		1
Osa-miR1882a	OsCCD15	4.5	-1	1	24	765	788	AGAUUGCUUUCAAGGUCAUUUCUU	:: .::::.:::. .:..::::	UCGAUGUGACUUUGGUGGUGAUCU	Cleavage		1
Osa-miR1882b	OsCCD15	4.5	-1	1	24	765	788	AGAUUGCUUUCAAGGUCAUUUCUU	:: .::::.:::. .:..::::	UCGAUGUGACUUUGGUGGUGAUCU	Cleavage		1
Osa-miR1882c	OsCCD15	4.5	-1	1	24	765	788	AGAUUGCUUUCAAGGUCAUUUCUU	:: .::::.:::. .:..::::	UCGAUGUGACUUUGGUGGUGAUCU	Cleavage		1
Osa-miR1882d	OsCCD15	4.5	-1	1	24	765	788	AGAUUGCUUUCAAGGUCAUUUCUU	:: .::::.:::. .:..::::	UCGAUGUGACUUUGGUGGUGAUCU	Cleavage		1
Osa-miR1882f	OsCCD15	4.5	-1	1	24	765	788	AGAUUGCUUUCAAGGUCAUUUCUU	:: .::::.:::. .:..::::	UCGAUGUGACUUUGGUGGUGAUCU	Cleavage		1
Osa-miR1882g	OsCCD15	4.5	-1	1	24	765	788	AGAUUGCUUUCAAGGUCAUUUCUU	:: .::::.:::. .:..::::	UCGAUGUGACUUUGGUGGUGAUCU	Cleavage		1
Osa-miR1882h	OsCCD15	4.5	-1	1	24	765	788	AGAUUGCUUUCAAGGUCAUUUCUU	:: .::::.:::. .:..::::	UCGAUGUGACUUUGGUGGUGAUCU	Cleavage		1
Osa-miR2118b	OsCCD7	4.5	-1	1	22	299	320	UUCCCGAUGCCUCCCAUUCCUA	.::.::: :.: :.:::::.:	CGGGGAUGUGGGACGUCGGGGA	Translation		1
Osa-miR2118b	OsCCD8	4.5	-1	1	22	299	320	UUCCCGAUGCCUCCCAUUCCUA	.::.::: :.: :.:::::.:	CGGGGAUGUGGGACGUCGGGGA	Translation		1
Osa-miR2118n	OsCCD8	4.5	-1	1	22	299	320	UUCCCGAUGCCUCCCAUUCCUA	.::.::: :.: :.:::::.:	CGGGGAUGUGGGACGUCGGGGA	Translation		1
Osa-miR2118n	OsCCD7	4.5	-1	1	22	299	320	UUCCCGAUGCCUCCCAUUCCUA	.::.::: :.: :.:::::.:	CGGGGAUGUGGGACGUCGGGGA	Translation		1
Osa-miR394	OsCCD9	4.5	-1	1	20	291	310	UUGGCAUUCUGUCCACCUCC	:::::::::.::. ::..	CGAGGUGGACGGAGAGCUGC	Cleavage		1
Osa-miR396d	OsCCDL3	4.5	-1	1	21	27	47	UCCACAGGCUUUCUUGAACGG	::::.::::.:::::.	AGAGGCAAGGAAGCUUGUGGG	Cleavage		1
Osa-miR396e	OsCCDL3	4.5	-1	1	21	27	47	UCCACAGGCUUUCUUGAACUG	::::.::::.:::::.	AGAGGCAAGGAAGCUUGUGGG	Cleavage		1
Osa-miR396f	OsCCDL3	4.5	-1	1	21	27	47	UCCACAGGCUUUCUUGAACUG	::::.::::.:::::.	AGAGGCAAGGAAGCUUGUGGG	Cleavage		1
Osa-miR396g	OsCCDL3	4.5	-1	1	21	27	47	UCCACAGGCUUUCUUGAACGG	::::.::::.:::::.	AGAGGCAAGGAAGCUUGUGGG	Cleavage		1
Osa-miR444a	OsCCDL2	4.5	-1	1	21	1534	1554	UGCAGUUGCUGCCUCAAGCUU	:: : ::::::::. :::.	GUGCCUAAGGCAGCAGGUGCG	Cleavage		1
Osa-miR444d	OsCCDL2	4.5	-1	1	21	1534	1554	UGCAGUUGCUGCCUCAAGCUU	:: : ::::::::. :::.	GUGCCUAAGGCAGCAGGUGCG	Cleavage		1
Osa-miR444e	OsCCDL2	4.5	-1	1	21	1534	1554	UGCAGUUGCUGCCUCAAGCUU	:: : ::::::::. :::.	GUGCCUAAGGCAGCAGGUGCG	Cleavage		1
Osa-miR5487	OsCCD8	4.5	-1	1	21	988	1008	AAAGAUGUGCAUGUAGUUCCG	: :.::::::::::.:: :	GGCAGCUACAUGCACGUCAUG	Cleavage		1
Osa-miR5487	OsCCD7	4.5	-1	1	21	988	1008	AAAGAUGUGCAUGUAGUUCCG	: :.::::::::::.:: :	GGCAGCUACAUGCACGUCAUG	Cleavage		1
Osa-miR5487	OsCCD9	4.5	-1	1	21	1024	1044	AAAGAUGUGCAUGUAGUUCCG	: :.::::::::::.:: :	GGCAGCUACAUGCACGUCAUG	Cleavage		1
Osa-miR5508	OsCCDL2	4.5	-1	1	21	33	53	UAGAUGGCUGAUCUGGUGUGG	: .: ::::.::: ::::::	CAGCUCCAGGUCAUCCAUCUC	Cleavage		1
Osa-miR5809a	OsCCD11	4.5	-1	1	21	1352	1372	ACUCGUCGCCGGCGACCACAG	: :: :::::::.::::	GGGAGGAGGCCGGCGGCGAGG	Cleavage		1
Osa-miR5827	OsCCD14	4.5	-1	1	21	444	463	UUUGUUGCAAUUUGGACUACC	:.:::::::: :::::::	UAUGGUCCAAAU-GCAACAAC	Cleavage		1
Osa-miR5827	OsCCD13	4.5	-1	1	21	444	463	UUUGUUGCAAUUUGGACUACC	:.:::::::: :::::::	UAUGGUCCAAAU-GCAACAAC	Cleavage		1
Osa-miR5833	OsNCED10	4.5	-1	1	21	297	317	UCCUCCUCGGGCUCAUCGGGC	::.::: : :..::::::::.	GCUCGACGCGUUCGAGGAGGG	Cleavage		1
Osa-miR827	OsCCD5	4.5	-1	1	21	814	834	UUAGAUGACCAUCAGCAAACA	:: :::::::::::. ::.	CGUCUGCUGAUGGUCGCCUGC	Cleavage		1
Osa-miRN2256	OsCCD15	4.5	-1	1	21	100	119	UUCUGGUGAGCUGUGAGUACC	: ::: :::.:::::::. ::	GCUAC-CACGGCUCACCGUAA	Cleavage		1
Osa-miRN2275	OsCCD1	4.5	-1	1	21	545	565	AUCCAUCGUCCUCAUUUGGCU	::::::::: ::::::	AUGGUAAUGAGGACAAUGGAU	Cleavage		1
Osa-miRN2366	OsCCDL12	4.5	-1	1	21	1477	1497	AAGAUGAAGUAUUGUGAGCAU	::..::: ::::..::::	GGCCUUGCAAAACUUUGUCUU	Translation		1
Osa-miR11337c	OsNCED16	5	-1	1	21	1276	1296	UACCUCGUUAGAUUCGUCUCA	.: :::.:: ..::::::.	GAGGCCGAGUCCGGCGAGGUG	Translation		1
Osa-miR11337d	OsNCED16	5	-1	1	21	1276	1296	UACCUCGUUAGAUUCGUCUCA	.: :::.:: ..::::::.	GAGGCCGAGUCCGGCGAGGUG	Translation		1
Osa-miR11337f	OsNCED16	5	-1	1	21	1276	1296	UACCUCGUUAGAUUCGUCUCA	.: :::.:: ..::::::.	GAGGCCGAGUCCGGCGAGGUG	Translation		1
Osa-miR11337i	OsNCED16	5	-1	1	21	1276	1296	UACCUCGUUAGAUUCGUCUCA	.: :::.:: ..::::::.	GAGGCCGAGUCCGGCGAGGUG	Translation		1
Osa-miR11337j	OsNCED16	5	-1	1	21	1276	1296	UACCUCGUUAGAUUCGUCUCA	.: :::.:: ..::::::.	GAGGCCGAGUCCGGCGAGGUG	Translation		1
Osa-miR11337k	OsNCED16	5	-1	1	21	1276	1296	UACCUCGUUAGAUUCGUCUCA	.: :::.:: ..::::::.	GAGGCCGAGUCCGGCGAGGUG	Translation		1
Osa-miR11337l	OsNCED16	5	-1	1	21	1276	1296	UACCUCGUUAGAUUCGUCUCA	.: :::.:: ..::::::.	GAGGCCGAGUCCGGCGAGGUG	Translation		1
Osa-miR11337m	OsNCED16	5	-1	1	21	1276	1296	UACCUCGUUAGAUUCGUCUCA	.: :::.:: ..::::::.	GAGGCCGAGUCCGGCGAGGUG	Translation		1
Osa-miR11337n	OsNCED16	5	-1	1	21	1276	1296	UACCUCGUUAGAUUCGUCUCA	.: :::.:: ..::::::.	GAGGCCGAGUCCGGCGAGGUG	Translation		1
Osa-miR11337o	OsNCED16	5	-1	1	21	1276	1296	UACCUCGUUAGAUUCGUCUCA	.: :::.:: ..::::::.	GAGGCCGAGUCCGGCGAGGUG	Translation		1
Osa-miR11337p	OsNCED16	5	-1	1	21	1276	1296	UACCUCGUUAGAUUCGUCUCA	.: :::.:: ..::::::.	GAGGCCGAGUCCGGCGAGGUG	Translation		1
Osa-miR11342b	OsCCDL3	5	-1	1	21	710	730	UUUGUGAGACGAAUCUAAUGA	.:::.:: :.:::::: :..	CUAUUGGAGUUGUCUCAGAGG	Cleavage		1
Osa-miR1429	OsCCD13	5	-1	1	24	1161	1184	GUUGCACGGGUUUGUAUGUUGCAG	: ::::::. ::::: :::: .:	AUUCAACAUGAAAACCGGUGCUGC	Cleavage		1
Osa-miR1429	OsCCD14	5	-1	1	24	1140	1163	GUUGCACGGGUUUGUAUGUUGCAG	: ::::::. ::::: :::: .:	AUUCAACAUGAAAACCGGUGCUGC	Cleavage		1
Osa-miR1430	OsNCED6	5	-1	1	23	1524	1546	UAGCCAAGAAUGGCUUGCCUAUC	:::.:::::: ::: :.:	CGGCGGCGAGCCAUGCUUCGUUC	Cleavage		1
Osa-miR1432	OsCCDL12	5	-1	1	22	846	867	AUCAGGAGAGAUGACACCGACA	::::: ::..:::: :::::	GGUCGGAGUUGUCUCAGCUGAU	Cleavage		1
Osa-miR164a	OsNCED6	5	-1	1	21	1577	1598	UGGA-GAAGCAGGGCACGUGCA	:::::::. :::::: ::::	GCCACGUGCUGUGCUUCGUCCA	Translation		1
Osa-miR164b	OsNCED6	5	-1	1	21	1577	1598	UGGA-GAAGCAGGGCACGUGCA	:::::::. :::::: ::::	GCCACGUGCUGUGCUUCGUCCA	Translation		1
Osa-miR164c	OsCCD11	5	-1	1	21	1097	1117	UGGAGAAGCAGGGUACGUGCA	::::.::: :::::::.	CCGACGUGCCCAUCUUCUCCG	Translation		1
Osa-miR164d	OsNCED6	5	-1	1	20	1578	1598	UGGA-GAAGCAGGGCACGUGC	:::::::. :::::: ::::	CCACGUGCUGUGCUUCGUCCA	Translation		1
Osa-miR164e	OsNCED6	5	-1	1	21	1577	1598	UGGA-GAAGCAGGGCACGUGAG	:::::::. :::::: ::::	GCCACGUGCUGUGCUUCGUCCA	Translation		1
Osa-miR164f	OsNCED6	5	-1	1	21	1577	1598	UGGA-GAAGCAGGGCACGUGCA	:::::::. :::::: ::::	GCCACGUGCUGUGCUUCGUCCA	Translation		1
Osa-miR169a	OsCCDL12	5	-1	1	21	801	821	UAGCCAAGGAUGAUUUGCCUG	:: :.::::..::::.:	AGAGCUAGUCAUUUUUGGUUC	Cleavage		1
Osa-miR172b	OsCCDL2	5	-1	1	20	948	968	GAAUCU-UGAUGAUGCUGCAU	.: :: :::::::: ::::::	GUACAACAUCAUCAUAGAUUC	Cleavage		1
Osa-miR172c	OsCCDL2	5	-1	1	21	948	969	UGAAUCU-UGAUGAUGCUGCAC	:: :: :::::::: :::::::	GUACAACAUCAUCAUAGAUUCA	Cleavage		1
Osa-miR1850	OsCCD9	5	-1	1	21	2311	2331	UGGAAAGUUGGGAGAUUGGGG	: :: .::.:...::::.:	GACAAACUUCUCGGUUUUCUA	Cleavage		1
Osa-miR1875	OsCCD15	5	-1	1	24	837	860	ACAAUGGAGUGAAGUGCAACAGAA	:::: .:::.:: :: :::	GUUGUUUGCUUUUCGCUACAAUGU	Cleavage		1
Osa-miR1883	OsNCED10	5	-1	1	24	722	745	CCUGUGACGGGCCGAGAAUGGAAC	: : :::: ::::::::: :	GCGGCCUCCUCGACCCGUCACACG	Cleavage		1
Osa-miR2118a	OsCCD8	5	-1	1	22	299	320	UUCUCGAUGCCUCCCAUUCCUA	.::.::: :.: :.:::.:.:	CGGGGAUGUGGGACGUCGGGGA	Translation		1
Osa-miR2118a	OsCCD7	5	-1	1	22	299	320	UUCUCGAUGCCUCCCAUUCCUA	.::.::: :.: :.:::.:.:	CGGGGAUGUGGGACGUCGGGGA	Translation		1
Osa-miR2118c	OsCCD8	5	-1	1	22	299	320	UUCCCGAUGCCUCCUAUUCCUA	.::.::. :.: :.:::::.:	CGGGGAUGUGGGACGUCGGGGA	Translation		1
Osa-miR2118c	OsCCD7	5	-1	1	22	299	320	UUCCCGAUGCCUCCUAUUCCUA	.::.::. :.: :.:::::.:	CGGGGAUGUGGGACGUCGGGGA	Translation		1
Osa-miR2118f	OsCCD7	5	-1	1	22	299	320	UUCCUGAUGCCUCCCAUUCCUA	.::.::: :.: :.::.::.:	CGGGGAUGUGGGACGUCGGGGA	Translation		1
Osa-miR2118f	OsCCD8	5	-1	1	22	299	320	UUCCUGAUGCCUCCCAUUCCUA	.::.::: :.: :.::.::.:	CGGGGAUGUGGGACGUCGGGGA	Translation		1
Osa-miR2118h	OsCCD8	5	-1	1	22	299	320	UUCCUGAUGCCUCUCAUUCCUA	.::.::: :.: :.::.::.:	CGGGGAUGUGGGACGUCGGGGA	Translation		1
Osa-miR2118h	OsCCD7	5	-1	1	22	299	320	UUCCUGAUGCCUCUCAUUCCUA	.::.::: :.: :.::.::.:	CGGGGAUGUGGGACGUCGGGGA	Translation		1
Osa-miR2118j	OsCCD8	5	-1	1	22	299	320	UUCCUGAUGCCUCCCAUUCCUA	.::.::: :.: :.::.::.:	CGGGGAUGUGGGACGUCGGGGA	Translation		1
Osa-miR2118j	OsCCD7	5	-1	1	22	299	320	UUCCUGAUGCCUCCCAUUCCUA	.::.::: :.: :.::.::.:	CGGGGAUGUGGGACGUCGGGGA	Translation		1
Osa-miR2118k	OsCCD8	5	-1	1	22	299	320	UUCCUGAUGCCUCUCAUUCCUA	.::.::: :.: :.::.::.:	CGGGGAUGUGGGACGUCGGGGA	Translation		1
Osa-miR2118k	OsCCD7	5	-1	1	22	299	320	UUCCUGAUGCCUCUCAUUCCUA	.::.::: :.: :.::.::.:	CGGGGAUGUGGGACGUCGGGGA	Translation		1
Osa-miR2118l	OsCCD7	5	-1	1	22	299	320	UUCCCGAUGCCUCCUAUUCCUA	.::.::. :.: :.:::::.:	CGGGGAUGUGGGACGUCGGGGA	Translation		1
Osa-miR2118l	OsCCD8	5	-1	1	22	299	320	UUCCCGAUGCCUCCUAUUCCUA	.::.::. :.: :.:::::.:	CGGGGAUGUGGGACGUCGGGGA	Translation		1
Osa-miR2118m	OsCCD8	5	-1	1	22	299	320	UUCCUGAUGCCUCCCAUUCCUA	.::.::: :.: :.::.::.:	CGGGGAUGUGGGACGUCGGGGA	Translation		1
Osa-miR2118m	OsCCD7	5	-1	1	22	299	320	UUCCUGAUGCCUCCCAUUCCUA	.::.::: :.: :.::.::.:	CGGGGAUGUGGGACGUCGGGGA	Translation		1
Osa-miR2118p	OsCCD7	5	-1	1	22	299	320	UUCCCGAUGCCUCCCAUGCCUA	.:: ::: :.: :.:::::.:	CGGGGAUGUGGGACGUCGGGGA	Translation		1
Osa-miR2118p	OsCCD8	5	-1	1	22	299	320	UUCCCGAUGCCUCCCAUGCCUA	.:: ::: :.: :.:::::.:	CGGGGAUGUGGGACGUCGGGGA	Translation		1
Osa-miR2871	OsCCDL2	5	-1	1	21	283	303	UAUUUUAGUUUCUAUGGUCAC	:...:::::.:.:.::. :	CGGGUUAUAGAGAUUGAAGGA	Cleavage		1
Osa-miR2871	OsCCD15	5	-1	1	21	1535	1555	UAUUUUAGUUUCUAUGGUCAC	:. .::.::::: :..:::	ACGGGUAUGGAAACGAGGAUA	Cleavage		1
Osa-miR395t	OsCCD14	5	-1	1	21	537	557	CAUGGGGCCAAAAGUUAGCUG	..:. ::::: ::::::..:	UGGUAAACUUAUGGCCCUGUC	Translation		1
Osa-miR395t	OsCCD13	5	-1	1	21	537	557	CAUGGGGCCAAAAGUUAGCUG	..:. ::::: ::::::..:	UGGUAAACUUAUGGCCCUGUC	Translation		1
Osa-miR396a	OsCCDL3	5	-1	1	21	116	136	UUCCACAGCUUUCUUGAACUG	::::: : :::: : ::::::	CAGUUGAUGAAAUCGGUGGAA	Cleavage		1
Osa-miR396b	OsCCDL3	5	-1	1	21	116	136	UUCCACAGCUUUCUUGAACUG	::::: : :::: : ::::::	CAGUUGAUGAAAUCGGUGGAA	Cleavage		1
Osa-miR396c	OsCCDL3	5	-1	1	21	116	136	UUCCACAGCUUUCUUGAACUU	:::: : :::: : ::::::	CAGUUGAUGAAAUCGGUGGAA	Cleavage		1
Osa-miR397a	OsCCD7	5	-1	1	21	537	557	UUGAGUGCAGCGUUGAUGAAC	::: :..::: ::.::::	CGUCACCGGCGCCGCGCUCAC	Cleavage		1
Osa-miR397a	OsCCD8	5	-1	1	21	537	557	UUGAGUGCAGCGUUGAUGAAC	::: :..::: ::.::::	CGUCACCGGCGCCGCGCUCAC	Cleavage		1
Osa-miR397b	OsCCD7	5	-1	1	22	536	557	UUGAGUGCAGCGUUGAUGAACC	::: :..::: ::.::::	UCGUCACCGGCGCCGCGCUCAC	Cleavage		1
Osa-miR397b	OsCCD8	5	-1	1	22	536	557	UUGAGUGCAGCGUUGAUGAACC	::: :..::: ::.::::	UCGUCACCGGCGCCGCGCUCAC	Cleavage		1
Osa-miR3980a	OsCCD5	5	-1	1	21	318	338	UGGCCGAGGCCGUCGAUUCUC	::::::::: ::::.:	CCCCCUCGACGGCCACGGCUA	Cleavage		1
Osa-miR3980b	OsCCD5	5	-1	1	21	318	338	UGGCCGAGGCCGUCGAUUCUC	::::::::: ::::.:	CCCCCUCGACGGCCACGGCUA	Cleavage		1
Osa-miR3982	OsCCD7	5	-1	1	21	116	136	UAGUUGCCUACAUGGAGCGCC	: ::: ::.:: .:::::: :	GCCGCGCCGUGAGGGCAACCA	Translation		1
Osa-miR3982	OsCCD8	5	-1	1	21	116	136	UAGUUGCCUACAUGGAGCGCC	: ::: ::.:: .:::::: :	GCCGCGCCGUGAGGGCAACCA	Translation		1
Osa-miR439e	OsNCED16	5	-1	1	21	1165	1186	UGUCGAACCGCGGU-UGUUCGA	::: : ..:::::::::.:.	GAGAAGACGUCGCGGUUCGGCG	Cleavage		1
Osa-miR5809a	OsNCED6	5	-1	1	21	425	445	ACUCGUCGCCGGCGACCACAG	:: ::: ::::::::.:	ACCUGUUCGACGGCGACGGGA	Cleavage		2
Osa-miR5809b	OsNCED6	5	-1	1	20	1630	1649	UCGUCGCCGGCGACCACAGC	:. :::: ::::::: .:::	GUGGUGGACGCCGGCAGCGA	Cleavage		1
Osa-miR5821a	OsCCD11	5	-1	1	21	406	426	UGGACGGAGCGAUGGUGGGCG	:::.::. ::::.:: ::.	GACCCGCCGGCGCUUCGGCCG	Cleavage		1
Osa-miR5821a	OsCCD13	5	-1	1	21	868	888	UGGACGGAGCGAUGGUGGGCG	: .:: :..:.:.:::: :::	CUUCCUCUGUUGUUCCGACCA	Cleavage		1
Osa-miR5821a	OsCCD14	5	-1	1	21	847	867	UGGACGGAGCGAUGGUGGGCG	: .:: :..:.:.:::: :::	CUUCCUCUGUUGUUCCGACCA	Cleavage		1
Osa-miR5821b	OsCCD11	5	-1	1	21	406	426	UGGACGGAGCGAUGGUGGGCG	:::.::. ::::.:: ::.	GACCCGCCGGCGCUUCGGCCG	Cleavage		1
Osa-miR5821b	OsCCD13	5	-1	1	21	868	888	UGGACGGAGCGAUGGUGGGCG	: .:: :..:.:.:::: :::	CUUCCUCUGUUGUUCCGACCA	Cleavage		1
Osa-miR5821b	OsCCD14	5	-1	1	21	847	867	UGGACGGAGCGAUGGUGGGCG	: .:: :..:.:.:::: :::	CUUCCUCUGUUGUUCCGACCA	Cleavage		1
Osa-miR820a	OsNCED4	5	-1	1	22	188	209	UCGGCCUCGUGGAUGGACCAGG	:: .:: :: ::::::::.	CAGGGCUCAACCUCGAGGCCGG	Translation		1
Osa-miR820b	OsNCED4	5	-1	1	24	186	209	UCGGCCUCGUGGAUGGACCAGGAG	:: .:: :: ::::::::.	GCCAGGGCUCAACCUCGAGGCCGG	Translation		1
Osa-miR820c	OsNCED4	5	-1	1	24	186	209	UCGGCCUCGUGGAUGGACCAGGAG	:: .:: :: ::::::::.	GCCAGGGCUCAACCUCGAGGCCGG	Translation		1
Osa-miRN2274	OsCCD9	5	-1	1	21	1766	1786	CACCAGGGAUUUCAUCGACUC	::.:: :::. .::::::	UUGUUGAGGAAGCUCCUGGUU	Cleavage		1
Osa-miRN2284	OsCCD13	5	-1	1	21	942	962	UGGGAUAUGCUAGAAUGACUU	:. ::.::.:.:.::: .:::	AGCUCGUUUUGGUAUACUCCA	Cleavage		1
Osa-miRN2284	OsCCD14	5	-1	1	21	921	941	UGGGAUAUGCUAGAAUGACUU	:. ::.::.:.:.::: .:::	AGCUCGUUUUGGUAUACUCCA	Cleavage		1
Osa-miRN2296	OsCCDL2	5	-1	1	21	233	253	UGAGAUUGUAUUCUGUGGGCU	::::: ::. .::::.:..	GUCCCACUGAGAGCAAUUUUG	Translation		1
Osa-miRN2299	OsNCED10	5	-1	1	21	171	191	UCGGGCUCAGGUACUAGCACU	:.: ::.::::.: ::::	GCCGUUCGUGCCUGGGGCCGA	Cleavage		1
Osa-miRN2314	OsCCD13	5	-1	1	21	667	687	UGGAUGAGGAUUGAGGAAGGC	:: ..::: : ::::::::	CACUCUUUCACUGCUCAUCCA	Translation		1
Osa-miRN2314	OsCCD14	5	-1	1	21	646	666	UGGAUGAGGAUUGAGGAAGGC	:: ..::: : ::::::::	CACUCUUUCACUGCUCAUCCA	Translation		1
Osa-miRN2319	OsCCD9	5	-1	1	21	358	378	GAGGAUGUAGUCGUGUAGGUG	:::: .:::::::. :.::	AACCUCGGCGACUACGGCUUC	Cleavage		1
Osa-miRN2322	OsCCDL12	5	-1	1	21	1346	1366	CAGGGAAUUUGAUGGAUCGUA	::::: .:::::::::	AGUUUUCCAUGGAAUUCCCUG	Translation		1
Osa-miRN2327	OsCCDL2	5	-1	1	21	834	854	UCAGCUGUUUGGGAGGAUUGA	::. :.:.:: :::::.::.	ACAGCCUUUCCUAACAGUUGG	Translation		1
Osa-miRN2352	OsCCD7	5	-1	1	21	36	56	GUGUAUGAUCUAGAAGACGUG	:::: :: ::::::::: : :	CACGGCUCCUAGAUCAUCCUC	Cleavage		1
Osa-miRN2352	OsCCD8	5	-1	1	21	36	56	GUGUAUGAUCUAGAAGACGUG	:::: :: ::::::::: : :	CACGGCUCCUAGAUCAUCCUC	Cleavage		1
Osa-miRN2366	OsCCDL3	5	-1	1	21	1279	1299	AAGAUGAAGUAUUGUGAGCAU	.::.::: ::: ::::::	GGUUUCGCAAAACUACAUCUU	Translation		1
Osa-miRN2366	OsCCDL2	5	-1	1	21	1411	1431	AAGAUGAAGUAUUGUGAGCAU	.:..::: ::::..::::	GGUUUUGCAAAACUUUGUCUU	Translation		1
Osa-miRN4428	OsNCED4	5	-1	1	21	40	60	CUCGUCCUAGGUGAAACAGCC	::: :.:::.::::::	AUCUGGAACGCCUGGGACGAA	Cleavage		1

## Sheet: Table 5S
	Arabidopsis	Gene ID	Functions			Gene Expression	Reference
			Biological Process	Cellular	Molecular
	AtCCD1	OsCCD13, OsCCD14	Carotene catabolic process, carotenoid catabolic process, response to water deprivation, xanthophyll catabolic process.	chloroplast stroma	9-cis-epoxycarotenoid dioxygenase activity, carotenoid dioxygenase activity	OsCCD13 (shoot,seed,carpel), OsCCD14 (anther)	[47]
			carotene catabolic process
	AtNCED2	OsCCDL2	abscisic acid biosynthetic process.	chloroplast stroma	9-cis-epoxycarotenoid dioxygenase activity, carotenoid dioxygenase activity	OsCCDL2(seed)	[48]
			carotene catabolic process.
	AtCCD4	OsCCD1, OsCCD11,	beta-carotene catabolic process, carotene catabolic process	chloroplast stroma	carotenoid dioxygenase activity, protein binding	OsCCD1(shoot), OsCCD11(shoot and seed),	[49]
		OsCCD15				OsCCD15(shoot)
	AtNCED6	OsCCDL3	abscisic acid biosynthetic process, response to red light, response to red or far red light.	chloroplast stroma	9-cis-epoxycarotenoid dioxygenase activity, carotenoid dioxygenase activity	OsCCDL3(carpel)	[50]
			carotene catabolic process
	AtCCD8	OsCCD5	auxin polar transport, carotene catabolic process, leaf morphogenesis, response to auxin, secondary shoot formation, xanthophyll catabolic process.	chloroplast	9-cis-10'-apo-beta-carotenal cleavage oxygenase activity, all-trans-beta-apo-10'-carotenal cleavage oxygenase activity, carotenoid dioxygenase activity, oxidoreductase activity, acting on single donors with incorporation of molecular oxygen, incorporation of two atoms of oxygen		[51]
		OsCCD7	carotene catabolic process, strigolactone biosynthetic process.			OsCCD5(shoot)
		OsCCD8	auxin metabolic process.			OsCCD7(seed)
		OsCCD9				OsCCD8(carpel)
		OsCCDL12				OsCCD9
						(anther),OsCCDL12(carpel)
	AtNCED9	OsNCED4	abscisic acid biosynthetic process, seed dormancy process.	chloroplast stroma	9-cis-epoxycarotenoid dioxygenase activity, carotenoid dioxygenase activity	OsNCED4(anther)	[50]
		OsNCED6	carotene catabolic process			OsNCED6(carpel)
		OsNCED10				OsNCED10(carpel)
		OsNCED16				OsNCED16(seed)
